# Supplementary material for: Suspected Frostbite Injuries in Coypu (Myocastor coypus)
Source: Animals (Basel). 2022 Oct 14;12(20):2777. doi: 10.3390/ani12202777 (PMC9597802; doi:10.3390/ani12202777)
Supplement: Supplementary file 1 [file animals-12-02777-s001.zip]

Archive with 1 entries (1 files):
- animals-1959353-supplementary.pdf
